# Supplementary material for: Eco-friendly approach to improve traits of winter wheat by combining cold plasma treatments and carbonization of subtropical biomass waste
Source: Sci Rep. 2022 Jul 2;12:11218. doi: 10.1038/s41598-022-15286-4 (PMC9250529; doi:10.1038/s41598-022-15286-4)
Supplement: Supplementary file 1 — Supplementary Information. [file 41598_2022_15286_MOESM1_ESM.xlsx]

## Sheet: Paper information and treatment
Eco-friendly Approach to Improve Traits of Winter Wheat by Combining Cold Plasma Treatments and Carbonization of Subtropical Biomass Waste
Mahin Saberi*1, 2, Hamid Ghomi3, and Christian Andreasen2
1. Department of Agricultural Science, Tarbiat Modares University, Tehran, Iran
2. Department of Plant and Environmental Science, University of Copenhagen, Copenhagen, Denmark;
3. Laser and Plasma Research Institute, Shahid Beheshti University, Tehran, Iran.
Correspondence and requests for materials should be addressed to M. S. (Email: mas@plen.ku.dk)
Repetitions	treatments	treatments
R	T	T
1	1	plasma
2	1	plasma
3	1	plasma
4	1	plasma
1	2	pyroligneous acid
2	2	pyroligneous acid
3	2	pyroligneous acid
4	2	pyroligneous acid
1	3	plasma +pyroligneous acid
2	3	plasma +pyroligneous acid
3	3	plasma +pyroligneous acid
4	3	plasma +pyroligneous acid
1	4	azolla compost
2	4	azolla compost
3	4	azolla compost
4	4	azolla compost
1	5	plasma+azolla compost
2	5	plasma+azolla compost
3	5	plasma+azolla compost
4	5	plasma+azolla compost
1	6	biochar
2	6	biochar
3	6	biochar
4	6	biochar
1	7	plasma+biochar
2	7	plasma+biochar
3	7	plasma+biochar
4	7	plasma+biochar
1	8	control
2	8	control
3	8	control
4	8	control

## Sheet: Data for first year
rep				treatments				تیمارها			starch					protein				total chlorophyll				cartenoid				anthocyanin				net photosynthesis rate				intercellular CO2 concentration					stomatal counductance					mesophyll counductance
R				T				T			A24					A25				A29				A30				A31				A32				A33					A35					A36
R				T							Z					AA				AE				AF				AG				AH				AI					AK					AL
1	2	3	4	1	1	1	1	شاهد	شاهد	شاهد	9.87	12.56	8.63	11.21		162.01	150.02	141.56	145.23	2.71	4.29	3.78	3.33	4.28	5.84	3.77	5.76	5.16	4.19	5.85	6.82	7.84	5.46	7.65	2.51	166.05	128.94	177.32	215.81		0.027	0.024	0.043	0.013		312	298	280	164.5
1	2	3	4	2	2	2	2	خاکپاش سرکه 5 درهزار	خاکپاش سرکه 5 درهزار	خاکپاش سرکه 5 درهزار	11.43	10.87	9.32	11.15		167.23	180.83	171.28	148.7	2.9	3.42	2.8	3.12	5.94	2.93	3.96	5.73	5.07	5.97	6.05	6.05	6.03	5.12	4.47	7.11	198.25	163.14	166.32	202.92		0.030	0.032	0.056	0.049		259	277.42	149	245
1	2	3	4	3	3	3	3	خاکپاش سرکه 10 درهزار	خاکپاش سرکه 10 درهزار	خاکپاش سرکه 10 درهزار	11.87	10.62	8.51	12.31		206.21	198.23	179.68	173.23	4.13	4.03	3.63	5.19	5.73	4.11	4.67	4.02	6.57	5.89	7.02	7.37	7.03	8.29	7.9	9.96	189.82	207.83	173.09	200.56		0.031	0.041	0.046	0.03		246	278	254	374.7
1	2	3	4	4	4	4	4	خاکپاش سرکه 15 در هزار	خاکپاش سرکه 15 در هزار	خاکپاش سرکه 15 در هزار	11.31	11.18	10.92	12.25		182.54	178.21	181.23	134.87	3.21	4.32	3.75	3.03	3.95	4.25	3.96	4.98	5.25	4.98	6.01	5.03	6.02	4.32	5.2	4.78	160.91	208	185.32	218.9		0.031	0.035	0.041	0.028		245	198	167	173
1	2	3	4	5	4	5	5	آزوکمپوست	آزوکمپوست	آزوکمپوست	9.62	12.18	11.09	10.9		156.94	156.01	191.47	165.23	3.19	3.98	3.46	3	5.75	4.29	5.51	4.52	5.91	5.12	5.24	5.58	4.78	5.62	7.32	4.54	198.21	126.03	183.27	270		0.029	0.032	0.039	0.02		194	297.6	232	174
1	2	3	4	6	5	6	6	زئولیت	زئولیت	زئولیت	9.56	10.25	11.01	11.35		110.06	99.08	125.32	142.67	3.15	3.72	2.33	3.2	4.87	5.27	6.25	5.38	3.87	4.37	3.99	4.02	4.71	3.98	4.16	3.18	180.65	210	112.33	227.89		0.017	0.021	0.047	0.016		256	198	268	154.5
1	2	3	4	7	7	7	7	محلولپاشی سرکه 5 درهزار	محلولپاشی سرکه 5 درهزار	محلولپاشی سرکه 5 درهزار	12.12	11.01	10.43	10.81		151.33	178.02	148.53	178.92	2.96	3.65	3.23	2.82	6.37	5.56	4.77	5.11	6.08	5.43	7.93	5.48	4.98	5.12	8.39	6.59	178.21	123.93	185.9	211.01		0.037	0.033	0.033	0.027		224	264.9	226	81
1	2	3	4	8	8	8	8	محلولپاشی سرکه 10 درهزار	محلولپاشی سرکه 10 درهزار	محلولپاشی سرکه 10 درهزار	9.56	10.03	9.89	10.15		161.61	178.27	164.02	147.31	2.89	4.01	4.19	4.6	4.71	4.12	3.8	4.48	3.17	2.57	3.39	4.01	4.05	6.11	3.93	5.81	197.72	165.63	208.75	206.52		0.024	0.021	0.018	0.021		212	180	262	378.4

## Sheet: Data for second year
rep				treatments				تیمارها			starch					protein					total chlorophyll				cartenoid				anthocyanin				net photosynthesis rate				intercellular CO2 concentration					stomatal conductance						mesophyll conductance
R				T				T			A24					E25					A29				A30				A31				A32				A33					A35						A36
R				T							Z					EE					AE				AF				AG				AH				AI					AK						AL
1	2	3	4	1	1	1	1	شاهد	شاهد	شاهد	9.62	8.99	9.87	9.99		187.7	180.91	162.58	144.54		4.4	3.24	3.81	5.01	4.66	4.18	4.16	6.15	7.05	5.12	7.01	6.84	8.42	6.12	7.38	8.17		304.95	294.71	289.98	296.87		0.046	0.052	0.034	0.038			186
1	2	3	4	2	2	2	2	خاکپاش سرکه 5 درهزار	خاکپاش سرکه 5 درهزار	خاکپاش سرکه 5 درهزار	13.56	11.23	11.43	10.56		184.23	156.24	189.49	159.01		4.84	5.67	4.56	4.52	4.23	3.22	4.96	5.73	7.46	3.12	7.01	6.92	7.95	8.12	8.23	8.12		283.23	201.92	293.89	286.13		0.032	0.032	0.038	0.046			218
1	2	3	4	3	3	3	3	خاکپاش سرکه 10 درهزار	خاکپاش سرکه 10 درهزار	خاکپاش سرکه 10 درهزار	10.62	9.87	12.01	11.43		216.72	202.97	198.5	180.23		6.24	6.44	5.5	5.23	5.63	5.43	4.92	7.34	8.79	6.21	6.21	7.16	9.81	9.32	9.01	8.15		323.89	263.49	309.83	297.54		0.043	0.050	0.053	0.041			243
1	2	3	4	4	4	4	4	خاکپاش سرکه 15 در هزار	خاکپاش سرکه 15 در هزار	خاکپاش سرکه 15 در هزار	11.66	9.65	11.31	11.82		192.09	178.12	179.32	154.49		3.76	5.51	4.29	4.04	4.14	6.12	3.81	5.17	5.43	5.21	5.92	4.82	7.58	7.65	8.24	8.76		297.01	243.04	216.09	267.22		0.043	0.053	0.048	0.054			227
1	2	3	4	5	5	5	5	آزوکمپوست	آزوکمپوست	آزوکمپوست	12.66	10.21	13.87	12.24		176.92	113.75	157.67	163.54		3.34	3.79	3.2	5.17	5.4	7.09	4.31	4.67	5.78	6.12	5.61	5.92	8.61	6.34	8.38	8.18		282.12	263.34	285.12	236.13		0.038	0.043	0.038	0.037			241
1	2	3	4	6	6	6	6	زئولیت	زئولیت	زئولیت	12.26	11.23	12.31	13.6		176.77	198.12	143.42	156.72		3.82	5.12	4.01	4.33	5.47	3.21	5.66	5.07	4.98	7.01	5.02	6.02	8.94	7.93	8.54	7.51		257.74	207.16	223.38	288.05		0.046	0.061	0.032	0.036			274.5
1	2	3	4	7	7	7	7	محلولپاشی سرکه 5 درهزار	محلولپاشی سرکه 5 درهزار	محلولپاشی سرکه 5 درهزار	14.00	13.64	12.81	13.71		201.24	189.03	189.87	170.17		4.31	5.23	4.27	4.94	5.86	5.41	5.13	5.34	6.92	3.42	6.28	5.98	9.2	6.12	8.75	8.41		237.12	244.24	256.64	194.15		0.044	0.057	0.031	0.049			186
1	2	3	4	8	8	8	8	محلولپاشی سرکه 10 درهزار	محلولپاشی سرکه 10 درهزار	محلولپاشی سرکه 10 درهزار	9.56	9.01	10.3	10.91		128.93	178.24	161.31	173.87		3.52	4.12	4.34	3.82	5.14	3.12	3.79	4.78	4.38	5.12	6.01	6.43	8.13	7.23	8.63	8.76		236.34	256.01	248.98	230.99		0.042	0.042	0.032	0.038			232
[truncated: 7 more columns]

## Sheet: MBC
rep				treatments				تیمارها				MBC					MBN
R				T				T				A1					A2
R				T								I					K
1	2	3	4	1	1	1	1	شاهد	شاهد	شاهد		101	115	151	213.5		9.87	11.71	11.21	9.37
1	2	3	4	2	2	2	2	خاکپاش سرکه 5 درهزار	خاکپاش سرکه 5 درهزار	خاکپاش سرکه 5 درهزار		160	162	145	162		10.4	10.87	11.15	11.18
1	2	3	4	3	3	3	3	خاکپاش سرکه 10 درهزار	خاکپاش سرکه 10 درهزار	خاکپاش سرکه 10 درهزار		184	160	159	182		11.87	10.62	11.31	9.93
1	2	3	4	4	4	4	4	خاکپاش سرکه 15 در هزار	خاکپاش سرکه 15 در هزار	خاکپاش سرکه 15 در هزار		226	146	180	165		12.86	11.18	11.25	11.18
1	2	3	4	5	5	5	5	آزوکمپوست	آزوکمپوست	آزوکمپوست		172	179	139	138		9.62	12.18	12.71	11.1
1	2	3	4	6	6	6	6	زئولیت	زئولیت	زئولیت		176	157	163	176		11.24	10.25	9.9	9.81
1	2	3	4	7	7	7	7	محلولپاشی سرکه 5 درهزار	محلولپاشی سرکه 5 درهزار	محلولپاشی سرکه 5 درهزار		176	131	156	160		12.12	10	10.81	12
1	2	3	4	8	8	8	8	محلولپاشی سرکه 10 درهزار	محلولپاشی سرکه 10 درهزار	محلولپاشی سرکه 10 درهزار		145	189	170	187		10.18	10.75	10.15	11.54

## Sheet: soil
rep	treatments	OC %	N %	Availabla P	Available K	Available Zn	Available Fe	Available Ca
rep	T	A34	A35	A36	A37	A38	A39	A40
rep	T	B	C	D	E	F	G	H
1	1	0.89	0.133	32	276	1.92	3.12	2386
1	2	0.90	0.139	40	349	3.03	3.74	2688
1	3	0.91	0.140	39	347	3.08	3.76	2686
1	4	0.98	0.171	35	316	2.84	3.18	2348
1	5	0.98	0.176	34	314	2.81	3.24	2368
1	6	1030	0.151	35	316	2.31	3.58	2448
1	7	1035	0.151	37	313	2.32	3.51	2432
1	8	0.890	0.132	32	277	1.91	3.13	2390
